# Supplementary material for: Flow Cytometry-Based Determination of Ploidy from Dried Leaf Specimens in Genomically Complex Collections of the Tropical Forage Grass Urochloa s. l
Source: Genes (Basel). 2021 Jun 23;12(7):957. doi: 10.3390/genes12070957 (PMC8306847; doi:10.3390/genes12070957)
Supplement: Supplementary file 1 [file genes-12-00957-s001.zip]

Archive with 1 entries (1 files):
- genes-1179743-supplementary.xlsx
