# Supplementary material for: Flow Cytometry-Based Determination of Ploidy from Dried Leaf Specimens in Genomically Complex Collections of the Tropical Forage Grass Urochloa s. l
Source: Genes (Basel). 2021 Jun 23;12(7):957. doi: 10.3390/genes12070957 (PMC8306847; doi:10.3390/genes12070957)
Supplement: Supplementary file 1 [file genes-12-00957-s001.zip › genes-1179743-supplementary.xlsx]

## Sheet: Flow cytometry
Table S1. List of accessions used in the study, their fluorescence values of the peak positions, and coefficient of variations (CVs) of the G0/G1 peaks.
ID	Species	Accession number	Donor	Mean fluorescence values of the peak positions	CV [%]	Ploidy level
						Base number x=9	Base number x=8	Base number x=6
382	Urochloa arrecta	26741	CIAT	93	7.53	4
36	Urochloa brizantha	16122	CIAT	229	5.75	5
				227	6.64
37	Urochloa brizantha	16125	CIAT	189	7.12	4
38	Urochloa brizantha	16141	CIAT	169	4.44	4
				169	5.72
39	Urochloa brizantha	16147	CIAT	183	6.24	4
				183	7.4
40	Urochloa brizantha	16149	CIAT	234	4.27	5
				228	6.99
41	Urochloa brizantha	16152	CIAT	207	2.9	4
42	Urochloa brizantha	16153	CIAT	303	3.83	6
43	Urochloa brizantha	16170	CIAT	271	4.08	5
44	Urochloa brizantha	16173	CIAT	182	3.26	4
45	Urochloa brizantha	16290	CIAT	236	3.43	5
				246	5.8
				254	6.26
				279	8.87
46	Urochloa brizantha	16292	CIAT	215	4.74	4
				192	5.54
				224	6.09
				203	7.81
				217	7.82
47	Urochloa brizantha	16296	CIAT	216	4.26	5
				231	6.54
				249	5.02
48	Urochloa brizantha	16472	CIAT	193	4.14	4
49	Urochloa brizantha	16480	CIAT	225	5.14	5
50	Urochloa brizantha	16505	CIAT	227	4.57	5
51	Urochloa brizantha	16794	CIAT	110	6.12	2
				98	6.95
52	Urochloa brizantha	16809	CIAT	211	3.71	4
53	Urochloa brizantha	16830	CIAT	193	4.88	4
54	Urochloa brizantha	16842	CIAT	175	3.89	4
55	Urochloa brizantha	26032	CIAT	165	4.53	4
56	Urochloa brizantha	26106	CIAT	231	3.81	5
				291	8.17
				287	7.97
57	Urochloa brizantha	26109	CIAT	167	3.58	4
58	Urochloa brizantha	26110	CIAT	237	4.44	5
				278	8.5
				275	7.2
59	Urochloa brizantha	26115	CIAT	186	4.47	4
111	Urochloa brizantha	16133	CIAT	185	5.51	4
112	Urochloa brizantha	26117	CIAT	152	6.83	4
113	Urochloa brizantha	26745	CIAT	181	4.27	4
114	Urochloa brizantha	16348	CIAT	194	3.72	4
				193	4.36
				194	5.04
115	Urochloa brizantha	16131	CIAT	228	4.37	5
				228	6.04
296	Urochloa brizantha	16125	CIAT	191	4.71	4
297	Urochloa brizantha	26110	CIAT	231	3.4	5
312	Urochloa brizantha	16827	CIAT	185	4.49	4
313	Urochloa brizantha	16144	CIAT	166	5.86	4
314	Urochloa brizantha	6426	CIAT	191	4.91	4
318	Urochloa brizantha	16441	CIAT	187	3.98	4
323	Urochloa brizantha	6735	CIAT	217	4.97	5
324	Urochloa brizantha	26133	CIAT	185	4.24	4
327	Urochloa brizantha	26113	CIAT	254	4.74	5
328	Urochloa brizantha	6016	CIAT	193	4.29	4
329	Urochloa brizantha	16135	CIAT	235	4.34	5
330	Urochloa brizantha	16488	CIAT	173	5.22	4
331	Urochloa brizantha	16819	CIAT	200	4.8	4
335	Urochloa brizantha	26554	CIAT	111	7.46	4
338	Urochloa brizantha	16789	CIAT	153	7.41	4
341	Urochloa brizantha	16317	CIAT	205	5.4	4
344	Urochloa brizantha	16168	CIAT	202	4.76	4
346	Urochloa brizantha	16124	CIAT	143	6.03	4
351	Urochloa brizantha	16332	CIAT	276	4.56	5
352	Urochloa brizantha	6433	CIAT	271	5.1	5
353	Urochloa brizantha	16834	CIAT	111	9.41	4
				114	9.89
354	Urochloa brizantha	16177	CIAT	228	4.13	5
356	Urochloa brizantha	16807	CIAT	152	6.98	4
				133	4.3
357	Urochloa brizantha	16445	CIAT	194	4.34	4
363	Urochloa brizantha	16119	CIAT	86	6.74	2
364	Urochloa brizantha	16300	CIAT	228	4.2	5
368	Urochloa brizantha	16294	CIAT	143	6	4
				125	5.81
369	Urochloa brizantha	16189	CIAT	96	8.37	2
372	Urochloa brizantha	16476	CIAT	161	5.71	4
374	Urochloa brizantha	16810	CIAT	286	5.5	5
375	Urochloa brizantha	16465	CIAT	162	6.01	4
376	Urochloa brizantha	6421	CIAT	163	5.01	4
378	Urochloa brizantha	16549	CIAT	155	5.01	4
379	Urochloa brizantha	26320	CIAT	223	6.43	5
381	Urochloa brizantha	16126	CIAT	117	8.81	4
384	Urochloa brizantha	16322	CIAT	199	4.89	4
386	Urochloa brizantha	26646	CIAT	200	6.52	4
389	Urochloa brizantha	16801	CIAT	197	6.27	4
391	Urochloa brizantha	26318	CIAT	230	3.93	5
392	Urochloa brizantha	16814	CIAT	141	6.34	4
393	Urochloa brizantha	16138	CIAT	145	5.71	4
394	Urochloa brizantha	26556	CIAT	155	5.07	4
396	Urochloa brizantha	26561	CIAT	129	6.18	4
397	Urochloa brizantha	16329	CIAT	218	5	5
398	Urochloa brizantha	16145	CIAT	125	6.49	4
401	Urochloa brizantha	6408	CIAT	183	4.33	4
402	Urochloa brizantha	16341	CIAT	82	5.46	2
403	Urochloa brizantha	16310	CIAT	105	8.31	2
				100	6.5
404	Urochloa brizantha	6687	CIAT	193	5.11	4
405	Urochloa brizantha	26297	CIAT	175	7.94	4
408	Urochloa brizantha	16777	CIAT	101	9.14	2
				84	8.3
409	Urochloa brizantha	16288	CIAT	129	6.85	4
410	Urochloa brizantha	16443	CIAT	181	5.94	4
411	Urochloa brizantha	26114	CIAT	151	5.51	4
415	Urochloa brizantha	26321	CIAT	162	7.37	4
416	Urochloa brizantha	16473	CIAT	150	6.16	4
418	Urochloa brizantha	26563	CIAT	128	7.75	4
419	Urochloa brizantha	16157	CIAT	142	5.72	4
420	Urochloa brizantha	16163	CIAT	278	4.61	5
425	Urochloa brizantha	16451	CIAT	289	4	5
427	Urochloa brizantha	26389	CIAT	264	4.51	5
457	Urochloa brizantha	PI 292187	USDA	225	6.75	4
11	Urochloa decumbens	606	CIAT	174	3.25	4
12	Urochloa decumbens	6699	CIAT	270	4.02	6
14	Urochloa decumbens	16495	CIAT	87	3.68	2
15	Urochloa decumbens	26112	CIAT	184	3.72	4
16	Urochloa decumbens	26182	CIAT	186	4.62	4
17	Urochloa decumbens	26186	CIAT	89	4.99	2
18	Urochloa decumbens	26308	CIAT	89	4.15	2
19	Urochloa decumbens	6702	CIAT	163	4.43	4
20	Urochloa decumbens	16497	CIAT	211	4.25	4
21	Urochloa decumbens	16490	CIAT	196	4.11	4
				195	5.36
22	Urochloa decumbens	6370	CIAT	194	4.31	4
				193	4.81
23	Urochloa decumbens	26301	CIAT	92	4.32	2
24	Urochloa decumbens	6693	CIAT	201	4.05	4
25	Urochloa decumbens	26183	CIAT	196	5.03	4
26	Urochloa decumbens	16498	CIAT	175	3.8	4
27	Urochloa decumbens	665	CIAT	177	5.31	4
28	Urochloa decumbens	26306	CIAT	185	4.81	4
29	Urochloa decumbens	26300	CIAT	91	4.23	2
30	Urochloa decumbens	6298	CIAT	194	5	4
31	Urochloa decumbens	6132	CIAT	88	4.59	2
32	Urochloa decumbens	16501	CIAT	172	5.01	4
33	Urochloa decumbens	26305	CIAT	88	4.67	2
34	Urochloa decumbens	26569	CIAT	176	4	4
35	Urochloa decumbens	26185	CIAT	89	4.63	2
106	Urochloa decumbens	6133a	CIAT	92	6.15	2
107	Urochloa decumbens	6058	CIAT	94	2.68	2
				104	3.23
108	Urochloa decumbens	664	CIAT	205	5.66	4
109	Urochloa decumbens	16503	CIAT	183	4.41	4
				178	3.72
110	Urochloa decumbens	16494	CIAT	87	4.72	2
311	Urochloa decumbens	16496	CIAT	165	4.17	4
315	Urochloa decumbens	16100	CIAT	192	4.44	4
319	Urochloa decumbens	6677	CIAT	202	4.56	4
322	Urochloa decumbens	16521	CIAT	78	5.7	2
325	Urochloa decumbens	16504	CIAT	158	4.58	4
332	Urochloa decumbens	16491	CIAT	169	5.08	4
334	Urochloa decumbens	26292	CIAT	84	4.91	2
342	Urochloa decumbens	26307	CIAT	88	6.87	2
345	Urochloa decumbens	6021	CIAT	152	4.87	4
359	Urochloa decumbens	26187	CIAT	181	4.35	4
361	Urochloa decumbens	16489	CIAT	168	4.95	4
395	Urochloa decumbens	26291	CIAT	85	4.72	2
399	Urochloa decumbens	16493	CIAT	84	5.04	2
400	Urochloa decumbens	26299	CIAT	72	6.3	2
422	Urochloa decumbens	26303	CIAT	82	4.81	2
337	Urochloa dictyoneura	16511	CIAT	220	5.91			7
320	Urochloa dura	26644	CIAT	255	4.82	6
				282	5.18
61	Urochloa humidicola	6133	CIAT	270	5.7			7
				262	5.38
				292	4.13
				289	4.57
				292	3.9
62	Urochloa humidicola	16350	CIAT	165	4.24			6
63	Urochloa humidicola	16876	CIAT	183	5			6
64	Urochloa humidicola	16880	CIAT	320	5.33			9
65	Urochloa humidicola	16894	CIAT	247	4.67			7
66	Urochloa humidicola	26145	CIAT	166	3.82			6
				160	4.14
				191	3.69
67	Urochloa humidicola	26149	CIAT	194	4.14			6
68	Urochloa humidicola	26151	CIAT	197	4.16			6
69	Urochloa humidicola	26154	CIAT	177	4.79			6
70	Urochloa humidicola	26155	CIAT	165	3.98			6
71	Urochloa humidicola	26159	CIAT	230	4.22			7
				226	6.4
72	Urochloa humidicola	26375	CIAT	298	4.37			7
73	Urochloa humidicola	26411	CIAT	236	4.15			7
74	Urochloa humidicola	26413	CIAT	194	4.8			6
75	Urochloa humidicola	26425	CIAT	182	3.89			6
				193	5.11
76	Urochloa humidicola	36083	CIAT	245	4.14			7
77	Urochloa humidicola	6013	CIAT	279	3.52			7
78	Urochloa humidicola	26371	CIAT	338	4.83			9
				338	3.39
79	Urochloa humidicola	16867	CIAT	253	3.04			8+2 or 9-4
				259	3.49
80	Urochloa humidicola	16180	CIAT	217	5.77			7
				215	2.84
				225	3.12
81	Urochloa humidicola	682	CIAT	121	4.87			6
				113	6.24
				108	6.13
82	Urochloa humidicola	26570	CIAT	225	4.24			7
83	Urochloa humidicola	679	CIAT	226	4.68			7
84	Urochloa humidicola	16882	CIAT	255	4.46			7
85	Urochloa humidicola	26430	CIAT	278	5.31			7
86	Urochloa humidicola	26438	CIAT	286	5.06			7
87	Urochloa humidicola	16181	CIAT	190	5.11			6
88	Urochloa humidicola	16887	CIAT	196	5.43			6
89	Urochloa humidicola	26573	CIAT	226	4.67			7
90	Urochloa humidicola	16871	CIAT	288	4.31			7
116	Urochloa humidicola	6738	CIAT	288	4.63			7
117	Urochloa humidicola	6709	CIAT	275	3.93			7
				277	4.73
118	Urochloa humidicola	16878	CIAT	245	2.95			7
				243	5.34
				265	4.71
119	Urochloa humidicola	26407	CIAT	275	4.16			7
				279	3.76
				260	3.59
120	Urochloa humidicola	16874	CIAT	263	3.98			7
203	Urochloa humidicola	679	CIAT	294	3.73			7
321	Urochloa humidicola	26427	CIAT	184	4.22			6
326	Urochloa humidicola	16888	CIAT	205	3.84			6
333	Urochloa humidicola	26415	CIAT	247	4.5			7
336	Urochloa humidicola	16879	CIAT	254	4.33			7
343	Urochloa humidicola	26312	CIAT	189	4.87			6
350	Urochloa humidicola	16873	CIAT	220	3.33			7
355	Urochloa humidicola	16883	CIAT	296	4.41			7
366	Urochloa humidicola	16870	CIAT	258	3.6			7
377	Urochloa humidicola	16182	CIAT	224	4.63			7
383	Urochloa humidicola	16890	CIAT	247	3.58			7
385	Urochloa humidicola	16868	CIAT	281	4.18			7
388	Urochloa humidicola	16884	CIAT	322	5.24			9
390	Urochloa humidicola	16886	CIAT	171	5.12			6
406	Urochloa humidicola	16877	CIAT	249	3.29			7
413	Urochloa humidicola	26414	CIAT	245	4.57			7
424	Urochloa humidicola	16892	CIAT	295	3.81			7
426	Urochloa humidicola	16885	CIAT	279	4.45			7
380	Urochloa jubata	26326	CIAT	87	5.89	2
421	Urochloa jubata	16542	CIAT	123	4.73	4
91	Urochloa maxima	16031	CIAT	128	5.99		4
92	Urochloa maxima	26944	CIAT	136	6.56		4
93	Urochloa maxima	6967	CIAT	129	5.79		4
94	Urochloa maxima	16017	CIAT	134	6.66		4
95	Urochloa maxima	6906	CIAT	143	5.53		4
96	Urochloa maxima	6299	CIAT	119	5.88		4
97	Urochloa maxima	6890	CIAT	130	4.29		4
98	Urochloa maxima	6799	CIAT	101	5.97		2
99	Urochloa maxima	6962	CIAT	134	4.33		4
100	Urochloa maxima	26723	CIAT	119	6.05		4
121	Urochloa maxima	16023	CIAT	110	5.55		4
122	Urochloa maxima	6944	CIAT	1190	5.86		4
123	Urochloa maxima	16004	CIAT	120	6.16		4
				152	4.68
124	Urochloa maxima	6171	CIAT	131	3.73		4
				136	4.5
125	Urochloa maxima	16060	CIAT	125	4.06		4
126	Urochloa maxima	6984	CIAT	143	5.51		4
128	Urochloa maxima	6975	CIAT	141	5.55		4
129	Urochloa maxima	16061	CIAT	129	4.95		4
130	Urochloa maxima	36087	CIAT	168	5.89		4
201	Urochloa maxima	622	CIAT	144	5.4		4
202	Urochloa maxima	673	CIAT	138	5.43		4
204	Urochloa maxima	685	CIAT	133	3.88		4
205	Urochloa maxima	688	CIAT	81	9.23		2
206	Urochloa maxima	691	CIAT	131	3.83		4
207	Urochloa maxima	692	CIAT	149	4.42		4
208	Urochloa maxima	6095	CIAT	136	3.86		4
209	Urochloa maxima	6175	CIAT	153	3.97		4
210	Urochloa maxima	6461	CIAT	134	4.16		4
211	Urochloa maxima	6497	CIAT	136	5.49		4
212	Urochloa maxima	6500	CIAT	101	8.12		2
213	Urochloa maxima	6501	CIAT	133	4.99		4
214	Urochloa maxima	6525	CIAT	118	6.85		4
215	Urochloa maxima	6526	CIAT	119	7.7		4
216	Urochloa maxima	6536	CIAT	138	4.95		4
217	Urochloa maxima	6571	CIAT	138	7.59		4
218	Urochloa maxima	6658	CIAT	132	6.54		4
219	Urochloa maxima	6783	CIAT	105	6.33		4
220	Urochloa maxima	6784	CIAT	104	7.33		2
				94	8.77
221	Urochloa maxima	6787	CIAT	91	6.14		2
222	Urochloa maxima	6796	CIAT	122	5.21		4
223	Urochloa maxima	6805	CIAT	98	6.55		2
224	Urochloa maxima	6826	CIAT	99	6.51		2
225	Urochloa maxima	6831	CIAT	89	6.65		2
226	Urochloa maxima	6836	CIAT	99	5.69		2
227	Urochloa maxima	6837	CIAT	89	6.83		2
				80	6.83
228	Urochloa maxima	6839	CIAT	94	6.07		2
229	Urochloa maxima	6840	CIAT	113	5.25		4
230	Urochloa maxima	6842	CIAT	96	7.83		2
				89	8.27
				88	8.41
231	Urochloa maxima	6843	CIAT	103	7.25		2
				94	7.29
232	Urochloa maxima	6855	CIAT	107	6.29		4
233	Urochloa maxima	6857	CIAT	96	5.46		2
234	Urochloa maxima	6864	CIAT	132	5.02		4
235	Urochloa maxima	6866	CIAT	120	4.5		4
236	Urochloa maxima	6868	CIAT	175	3.74		4
237	Urochloa maxima	6872	CIAT	132	5.04		4
238	Urochloa maxima	6893	CIAT	120	3.89		4
239	Urochloa maxima	6897	CIAT	97	4.81		2
240	Urochloa maxima	6898	CIAT	84	8.17		2
241	Urochloa maxima	6900	CIAT	111	5.55		4
242	Urochloa maxima	6901	CIAT	103	6.23		2
243	Urochloa maxima	6903	CIAT	110	6.33		4
244	Urochloa maxima	6912	CIAT	122	3.76		4
245	Urochloa maxima	6915	CIAT	132	5.19		4
246	Urochloa maxima	6918	CIAT	137	3.98		4
247	Urochloa maxima	6923	CIAT	113	5.8		4
248	Urochloa maxima	6927	CIAT	123	4.9		4
249	Urochloa maxima	6928	CIAT	114	5.19		4
250	Urochloa maxima	6929	CIAT	116	3.92		4
251	Urochloa maxima	6945	CIAT	120	5.41		4
252	Urochloa maxima	6948	CIAT	120	6.59		4
253	Urochloa maxima	6949	CIAT	130	5.96		4
254	Urochloa maxima	6951	CIAT	133	6.73		4
255	Urochloa maxima	6954	CIAT	135	4.05		4
256	Urochloa maxima	6955	CIAT	120	6.13		4
257	Urochloa maxima	6960	CIAT	122	4.5		4
258	Urochloa maxima	6963	CIAT	104	7.04		4
259	Urochloa maxima	6968	CIAT	129	6.76		4
260	Urochloa maxima	6969	CIAT	117	5.28		4
261	Urochloa maxima	6981	CIAT	128	5.33		4
262	Urochloa maxima	6982	CIAT	114	5.22		4
263	Urochloa maxima	6983	CIAT	126	5.36		4
264	Urochloa maxima	6986	CIAT	132	4.88		4
265	Urochloa maxima	6990	CIAT	105	6.02		4
266	Urochloa maxima	6996	CIAT	129	4.61		4
267	Urochloa maxima	16003	CIAT	118	6.54		4
268	Urochloa maxima	16005	CIAT	86	8.06		2
				74	7.51
269	Urochloa maxima	16011	CIAT	112	4.3		4
270	Urochloa maxima	16019	CIAT	131	6.02		4
271	Urochloa maxima	16021	CIAT	129	5.45		4
274	Urochloa maxima	16028	CIAT	124	7.13		4
276	Urochloa maxima	16036	CIAT	118	5.38		4
279	Urochloa maxima	16041	CIAT	135	5.88		4
280	Urochloa maxima	16044	CIAT	125	6.1		4
				117	8.81
281	Urochloa maxima	16046	CIAT	107	6.15		4
282	Urochloa maxima	16048	CIAT	110	5.63		4
283	Urochloa maxima	16049	CIAT	89	9.02		2
284	Urochloa maxima	16054	CIAT	120	6.18		4
285	Urochloa maxima	16055	CIAT	129	4.51		4
286	Urochloa maxima	16057	CIAT	140	5.73		4
287	Urochloa maxima	16058	CIAT	129	5.71		4
288	Urochloa maxima	16059	CIAT	141	5.51		4
289	Urochloa maxima	16018	CIAT	101	5.37		2
290	Urochloa maxima	16062	CIAT	124	5.8		4
291	Urochloa maxima	16064	CIAT	126	6.52		4
292	Urochloa maxima	16065	CIAT	128	4.66		4
293	Urochloa maxima	16068	CIAT	100	7.17		2
294	Urochloa maxima	16069	CIAT	142	5.08		4
295	Urochloa maxima	16071	CIAT	134	4.23		4
298	Urochloa maxima	26360	CIAT	105	7.67		4
300	Urochloa maxima	26900	CIAT	107	7.08		4
301	Urochloa maxima	26906	CIAT	107	6.51		4
302	Urochloa maxima	26911	CIAT	102	6.81		2
303	Urochloa maxima	26917	CIAT	115	6.79		4
304	Urochloa maxima	26923	CIAT	190	5.03		4
305	Urochloa maxima	26924	CIAT	102	6.21		2
306	Urochloa maxima	26925	CIAT	123	6.32		4
307	Urochloa maxima	26937	CIAT	188	4.55		4
308	Urochloa maxima	26939	CIAT	107	5.87		4
309	Urochloa maxima	26947	CIAT	116	4.81		4
310	Urochloa maxima	36000	CIAT	112	5.24		4
339	Urochloa maxima	6935	CIAT	102	6.61		2
348	Urochloa maxima	6897	CIAT	85	6.38		2
417	Urochloa maxima	6821	CIAT	142	6.49		4
				119	7.08
1003	Urochloa maxima	PI 284156	USDA	149	4.66		4
387	Urochloa nigropedata	16927	CIAT	142	6.53	4
				146	3.91
407	Urochloa plantaginea	26740	CIAT	90	6.62	2
358	Urochloa platynota	26332	CIAT	98	5.96	2
1	Urochloa ruziziensis	6134	CIAT	88	2.42	2
2	Urochloa ruziziensis	26172	CIAT	88	3.59	2
3	Urochloa ruziziensis	26179	CIAT	86	2.73	2
4	Urochloa ruziziensis	26295	CIAT	87	2.73	2
5	Urochloa ruziziensis	26348	CIAT	89	2.73	2
6	Urochloa ruziziensis	26170	CIAT	90	4.15	2
7	Urochloa ruziziensis	26163	CIAT	93	2.69	2
8	Urochloa ruziziensis	26174	CIAT	89	4.59	2
9	Urochloa ruziziensis	6419	CIAT	83	3.84	2
10	Urochloa ruziziensis	16102	CIAT	80	4.37	2
101	Urochloa ruziziensis	26175	CIAT	90	4.18	2
				90	4.73
				91	4.67
102	Urochloa ruziziensis	26433	CIAT	91	4.94	2
				91	4.01
				90	6.92
103	Urochloa ruziziensis	26871	CIAT	87	4.12	2
				87	5.29
104	Urochloa ruziziensis	26171	CIAT	89	4.17	2
				88	4.56
105	Urochloa ruziziensis	26162	CIAT	91	3.88	2
				90	4.03
316	Urochloa ruziziensis	6130	CIAT	89	4.77	2
317	Urochloa ruziziensis	6291	CIAT	80	3.84	2
340	Urochloa ruziziensis	26347	CIAT	84	5.32	2
347	Urochloa ruziziensis	26164	CIAT	77	5.78	2
360	Urochloa ruziziensis	6778	CIAT	75	4.81	2
362	Urochloa ruziziensis	6692	CIAT	81	5.63	2
365	Urochloa ruziziensis	654	CIAT	76	4.16	2
367	Urochloa ruziziensis	16103	CIAT	77	4.12	2
370	Urochloa ruziziensis	656	CIAT	103	5.28	2
373	Urochloa ruziziensis	16551	CIAT	86	4.76	2
412	Urochloa ruziziensis	26167	CIAT	78	4.67	2
127	Urochloa ruziziensis × Urochloa decumbens × Urochloa brizantha hybrid	1752	CIAT	190	2.67	4
431	Urochloa sp.	PI 657653	USDA	111	4.42		4
